# Supplementary material for: Drosophila ADCK1 is critical for maintaining mitochondrial structures and functions in the muscle
Source: PLoS Genet. 2019 May 24;15(5):e1008184. doi: 10.1371/journal.pgen.1008184 (PMC6553794; doi:10.1371/journal.pgen.1008184)
Supplement: S1 File — The numerical data for the graphs in the figures. (XLSX) [file pgen.1008184.s011.xlsx]

## Sheet: Fig 1D
UAS-dADCK1						dADCK1del;mef2>dADCK1
	L1	L2	L3	Pupa			L1	L2	L3	Pupa
24h	100	0	0	0		24	100	0	0	0
48h	21.3235	78.6765	0	0		48	28.7671	71.2329	0	0
72h	0	42.2222	57.7778	0		72	5.88235	58.8235	35.2941	0
96h	0	3.7037	96.2959	0		96	0	15.2542	84.7458	0
120h	0	0	91.0447	8.95522		120	0	0	100	0
144h	0	0	57.8947	42.1053		144	0	0	100	0
dADCK1del;UAS-dADCK1						dADCK1del;hs>dADCK1
	L1	L2	L3	Pupa			L1	L2	L3	Pupa
24h	100	0	0	0		24	100	0	0	0
48h	46.9388	53.0612	0	0		48	23.3645	76.6355	0	0
72h	26.3158	73.6842	0	0		72	0	48.5714	51.4286	0
96h	0	100	0	0		96	0	7.84314	92.1569	0
120h	0	100	0	0		120	0	0	100	0
144h	0	100	0	0		144	0	0	66.3265	33.6735

## Sheet: Fig 1E
	UAS-dADCK1				dADCK1del;UAS-dADCK1				dADCK1del;mef2>dADCK1				dADCK1del;hs>dADCK1
	Set 1	Set 2	Set 3		Set 1	Set 2	Set 3		Set 1	Set 2	Set 3		Set 1	Set 2	Set 3
24h	100	100	100		100	100	100		100	100	100		100	100	100
48h	98.5507	99.2248	100		94.2308	92.8571	88.5246		96.0526	96.2963	98.8372		98.1651	98.2143	98.374
72h	97.8261	99.2248	99.2481		73.0769	75	65.5738		89.4737	88.8889	91.8605		96.3303	96.4286	98.374
96h	97.8261	99.2248	99.2481		26.9231	25	16.3934		77.6316	74.0741	76.7442		93.578	96.4286	95.935
120h	97.1014	98.4496	98.4962		9.61538	7.14286	11.4754		27.6316	32.0988	24.4186		91.7431	92.8571	94.3089
144h	96.3768	96.8992	97.7444		3.84615	5.35714	4.91803		11.8421	12.3457	10.4651		89.9083	90.1786	92.6829
168h	95.6522	95.3488	97.7444		0	0	0		5.26316	6.17284	8.13953		88.0734	86.6071	90.2439
192h	95.6522	94.5736	96.9925		0	0	0		0	0	0		88.0734	84.8214	86.9919

## Sheet: Fig 2B
	tub-Gal80ts;tub>+	tub-Gal80ts;tub>dADCK1 RNAi
	30℃	18℃	30℃
Set 1	100	100	0
Set 2	100	100	0
Set 3	100	100	3.3333
Set 4	100	97.5	0
Set 5	100	100	0
Set 6	100	100	0
Set 7	100	100	0
Set 8	100	100	0
Set 9	100	100	3.3333
Set 10	100	97.5	0
Set 11	100	100	3.3333
Set 12	100	100	0
Set 13	100	100	0
Set 14	100	100	0
Set 15	100	100	0
Set 16	100	100	0
Set 17	100	100	0
Set 18	100	100	3.3333
Set 19	100	100	0
Set 20	100	97.5	0

## Sheet: Fig 2D
	tub-Gal80ts;tub>+	tub-Gal80ts;tub>dADCK1 RNAi
	30℃	18℃	30℃
Set 1	12.3891	10.8627	1.8135
Set 2	13.1161	12.1848	1.70705
Set 3	10.2398	10.5707	1.3234
Set 4	12.814	12.215	2.03715
Set 5	11.7915	11.009	1.946
Set 6	10.5382	10.9512	1.9465
Set 7	11.2946	11.5211	2.6007

## Sheet: Fig 2G
	mhc>+	mhc>dADCK1 RNAi
Set 1	100	0
Set 2	95	0
Set 3	95	5
Set 4	95	0
Set 5	100	0
Set 6	100	5
Set 7	100	0
Set 8	100	5
Set 9	100	0
Set 10	100	0

## Sheet: Fig 2I
	mhc>+	mhc>dADCK1 RNAi
Set 1	12.2881	1.3141
Set 2	10.5806	2.2436
Set 3	11.6863	2.2463
Set 4	11.3843	2.36555
Set 5	10.492	1.962
Set 6	10.2076	1.8692
Set 7	9.99165	2.54565

## Sheet: Fig 3C
	tub-Gal80ts;tub>+	tub-Gal80ts;tub>dADCK1 RNAi
	30℃	18℃	30℃
Set 1	100	102.452	65.1094
Set 2	100	95.476	67.1613
Set 3	100	98.2441	60.5093
Set 4	100	97.1321	77.2346
Set 5	100	99.0234	73.2422
Set 6	100	96.5633	65.324
Set 7	100	98.5123	69.5234

## Sheet: Fig 3D
	tub-Gal80ts;tub>+	tub-Gal80ts;tub>dADCK1 RNAi
	30℃	18℃	30℃
Set 1	100	99.43	54.6283
Set 2	100	98.12	53.18
Set 3	100	95.243	68.345
Set 4	100	97.0942	47.3235
Set 5	100	98.2395	60.4352
Set 6	100	102.345	72.4302
Set 7	100	96.9302	64.0395

## Sheet: Fig 3G
	mhc>+	mhc>dADCK1 RNAi
Set 1	100	64.0355
Set 2	100	60.6044
Set 3	100	73.2043
Set 4	100	68.342
Set 5	100	65.0693
Set 6	100	76.343
Set 7	100	63.6345

## Sheet: Fig 3H
	mhc>+	mhc>dADCK1 RNAi
Set 1	100	54.2552
Set 2	100	56.0554
Set 3	100	72.0425
Set 4	100	63.0645
Set 5	100	59.0554
Set 6	100	75.0345
Set 7	100	67.0735

[truncated: 17 more sheets: Fig 4A, Fig 4C, Fig 5B, Fig 5D, Fig 5E, Fig 5G, Fig 5H, Fig 6C, Fig 7E, Fig 8C, Fig 8F, S2B Fig, S2D Fig, S3A Fig, S3C Fig, S4B Fig, S4D Fig]
